# Supplementary material for: Ultrasound-Guided Multi-Branch Rectus Femoris Nerve Block for Spasticity Assessment
Source: Toxins (Basel). 2025 Sep 1;17(9):437. doi: 10.3390/toxins17090437 (PMC12474337; doi:10.3390/toxins17090437)
Supplement: Supplementary file 1 [file toxins-17-00437-s001.zip]

Archive with 2 entries (2 files):
- Video S1.mov
- Video S2.mp4
